# Supplementary material for: XDH-1 inactivation causes xanthine stone formation in Caenorhabditis elegans which is inhibited by SULP-4-mediated anion exchange in the excretory cell
Source: PLoS Biol. 2025 Sep 24;23(9):e3003410. doi: 10.1371/journal.pbio.3003410 (PMC12479013; doi:10.1371/journal.pbio.3003410)
Supplement: S1 Table — (XLSX) [file pbio.3003410.s007.xlsx]

## Sheet: Sheet1
Strain	Allele	Chromosome	Chromosome position	Gene affected	Reference base	Mutant base	Allele status	Variant impact
USD962	rae299	V	11876913	sulp-4	C	T	Homozygous	Pro325Leu
USD971	rae302	V	11877161	sulp-4	G	A	Homozygous	Splice donor variant
USD990	rae319	V	11875799	sulp-4	G	A	Homozygous	Gly116Glu
USD1013	rae320	V	11875799	sulp-4	G	A	Homozygous	Gly116Glu
USD1019	rae326	V	11878726	sulp-4	G	A	Homozygous	Splice acceptor variant
