# Supplementary material for: XDH-1 inactivation causes xanthine stone formation in Caenorhabditis elegans which is inhibited by SULP-4-mediated anion exchange in the excretory cell
Source: PLoS Biol. 2025 Sep 24;23(9):e3003410. doi: 10.1371/journal.pbio.3003410 (PMC12479013; doi:10.1371/journal.pbio.3003410)
Supplement: S2 Table — (XLSX) [file pbio.3003410.s008.xlsx]

## Sheet: 1B
Genotype	Bacteria	Stone %	n	Total n	Average %
Wild Type	Moco +	0	35
Wild Type	Moco +	0	27
Wild Type	Moco +	0	16
Wild Type	Moco +	0	30	108	0
Wild Type	Moco -	0	28
Wild Type	Moco -	12.9032	31
Wild Type	Moco -	6.89655	29
Wild Type	Moco -	10.7143	28	116	7.62852
cth-2(mg599)	Moco +	0	46
cth-2(mg599)	Moco +	0	37
cth-2(mg599)	Moco +	0	47	130	0
cth-2(mg599)	Moco -	7.31707	41
cth-2(mg599)	Moco -	16.129	31
cth-2(mg599)	Moco -	2.17391	46	118	8.54001
cth-2(mg599); moc-1(ok366)	Moco +	0	38
cth-2(mg599); moc-1(ok366)	Moco +	0	33
cth-2(mg599); moc-1(ok366)	Moco +	0	6
cth-2(mg599); moc-1(ok366)	Moco +	0	33	110	0
cth-2(mg599); moc-1(ok366)	Moco -	10.8108	37
cth-2(mg599); moc-1(ok366)	Moco -	57.6923	26
cth-2(mg599); moc-1(ok366)	Moco -	76.4706	17
cth-2(mg599); moc-1(ok366)	Moco -	70	20	100	53.7434
cdo-1(mg622)	Moco +	0	33
cdo-1(mg622)	Moco +	2.94118	34
cdo-1(mg622)	Moco +	0	39	106	0.980392
cdo-1(mg622)	Moco -	2.77778	36
cdo-1(mg622)	Moco -	11.5385	26
cdo-1(mg622)	Moco -	2.63158	38	100	5.64927
moc-1(ok366); cdo-1(mg622)	Moco +	0	35
moc-1(ok366); cdo-1(mg622)	Moco +	0	20
moc-1(ok366); cdo-1(mg622)	Moco +	0	21
moc-1(ok366); cdo-1(mg622)	Moco +	0	11
moc-1(ok366); cdo-1(mg622)	Moco +	0	30
moc-1(ok366); cdo-1(mg622)	Moco +	0	41
moc-1(ok366); cdo-1(mg622)	Moco +	0	24
moc-1(ok366); cdo-1(mg622)	Moco +	0	25	207	0
moc-1(ok366); cdo-1(mg622)	Moco -	7.89474	38
moc-1(ok366); cdo-1(mg622)	Moco -	23.0769	26
moc-1(ok366); cdo-1(mg622)	Moco -	28	25
moc-1(ok366); cdo-1(mg622)	Moco -	26.6667	30
moc-1(ok366); cdo-1(mg622)	Moco -	14.7059	34
moc-1(ok366); cdo-1(mg622)	Moco -	9.30233	43
moc-1(ok366); cdo-1(mg622)	Moco -	16.2162	37
moc-1(ok366); cdo-1(mg622)	Moco -	8.10811	37	270	16.7464
xdh-1(ok3234)	Moco +	0	35
xdh-1(ok3234)	Moco +	0	24
xdh-1(ok3234)	Moco +	2.94118	34
xdh-1(ok3234)	Moco +	3.125	32	125	1.51654
xdh-1(ok3234)	Moco -	7.69231	39
xdh-1(ok3234)	Moco -	16	25
xdh-1(ok3234)	Moco -	11.4286	35
xdh-1(ok3234)	Moco -	0	29	128	8.78022

## Sheet: 2B
Genotype	Stone %	n	Total n	Average %
xdh-1(ok3234)	5.40541	37
xdh-1(ok3234)	0	29
xdh-1(ok3234)	4.16667	24
xdh-1(ok3234)	4.7619	21
xdh-1(ok3234)	0	33
xdh-1(ok3234)	0	23
xdh-1(ok3234)	0	14
xdh-1(ok3234)	2.43902	41
xdh-1(ok3234)	0	39
xdh-1(ok3234)	0	37
xdh-1(ok3234)	0	37
xdh-1(ok3234)	0	27	362	1.39775
sulp-4(rae319)	0	19
sulp-4(rae319)	0	33
sulp-4(rae319)	0	20
sulp-4(rae319)	6	17	89	1.5
xdh-1(ok3234); sulp-4(rae319)	97.3684	38
xdh-1(ok3234); sulp-4(rae319)	100	35
xdh-1(ok3234); sulp-4(rae319)	100	40
xdh-1(ok3234); sulp-4(rae319)	100	24
xdh-1(ok3234); sulp-4(rae319)	100	21
xdh-1(ok3234); sulp-4(rae319)	100	21
xdh-1(ok3234); sulp-4(rae319)	100	19
xdh-1(ok3234); sulp-4(rae319)	100	28
xdh-1(ok3234); sulp-4(rae319)	100	23	249	99.7076
xdh-1(ok3234); sulp-4(rae302)	91.8919	37
xdh-1(ok3234); sulp-4(rae302)	97.4359	39
xdh-1(ok3234); sulp-4(rae302)	100	36	112	96.4426
xdh-1(ok3234); sulp-4(rae326)	84	25
xdh-1(ok3234); sulp-4(rae326)	93.5484	31
xdh-1(ok3234); sulp-4(rae326)	86.3636	22
xdh-1(ok3234); sulp-4(rae326)	90.4762	21
xdh-1(ok3234); sulp-4(rae326)	90	20	119	88.8776
xdh-1(ok3234); sulp-4(rae299)	89.7436	39
xdh-1(ok3234); sulp-4(rae299)	80.4878	41
xdh-1(ok3234); sulp-4(rae299)	75.7576	33
xdh-1(ok3234); sulp-4(rae299)	71.875	32	145	79.466
xdh-1(ok3234); sulp-4(rae320)	36	25
xdh-1(ok3234); sulp-4(rae320)	79.4118	34
xdh-1(ok3234); sulp-4(rae320)	50	14
xdh-1(ok3234); sulp-4(rae320)	58.5366	41
xdh-1(ok3234); sulp-4(rae320)	50	38	152	54.7897
xdh-1(ok3234); sulp-4(rae334)	100	40
xdh-1(ok3234); sulp-4(rae334)	100	22
xdh-1(ok3234); sulp-4(rae334)	93.1818	44
xdh-1(ok3234); sulp-4(rae334)	100	34	140	98.2955

## Sheet: 2D
Genotype	Length (mm)	Average Length
Wild Type	1188.4
Wild Type	1222.6
Wild Type	1137.3
Wild Type	1092.9
Wild Type	1104.6
Wild Type	1171.3
Wild Type	1285.4
Wild Type	1150.5
Wild Type	1069.7
Wild Type	1193.7
Wild Type	1243
Wild Type	1221.9
Wild Type	1239.4
Wild Type	1190.7
Wild Type	1238.9	1183.35
sulp-4(rae319)	888.4
sulp-4(rae319)	770.8
sulp-4(rae319)	889.8
sulp-4(rae319)	752.5
sulp-4(rae319)	746.2
sulp-4(rae319)	859.2
sulp-4(rae319)	724.3
sulp-4(rae319)	715.8
sulp-4(rae319)	480.2
sulp-4(rae319)	654.2
sulp-4(rae319)	867.8
sulp-4(rae319)	796
sulp-4(rae319)	940.9
sulp-4(rae319)	775.8
sulp-4(rae319)	882.5	782.96
sulp-4(rae334)	502.5
sulp-4(rae334)	505.8
sulp-4(rae334)	522.8
sulp-4(rae334)	610.1
sulp-4(rae334)	408.8
sulp-4(rae334)	159.2
sulp-4(rae334)	672.3
sulp-4(rae334)	351.9
sulp-4(rae334)	438.9
sulp-4(rae334)	384.5
sulp-4(rae334)	766.5
sulp-4(rae334)	525.7
sulp-4(rae334)	339.9
sulp-4(rae334)	177.7
sulp-4(rae334)	464	455.373

## Sheet: 2E
	<L4	L4	Young adult	Total animals assayed (n)
Wild type	0	0	21	21
sulp-4(rae319)	1	14	9	24
sulp-4(rae334)	10	10	1	21

## Sheet: 2F
Embryo Hatching
Genotype	Embryos Picked	Embryos Hatched	%	n	Average %
Wild Type	100	99	99
Wild Type	100	99	99
Wild Type	75	75	100
Wild Type	50	50	100
Wild Type	100	100	100
Wild Type	100	99	99	525	99.5
sulp-4(rae319)	100	98	98
sulp-4(rae319)	100	99	99
sulp-4(rae319)	28	27	96.4286
sulp-4(rae319)	50	45	90
sulp-4(rae319)	119	118	99.1597
sulp-4(rae319)	100	92	92
sulp-4(rae319)	100	88	88	597	94.6555
sulp-4(rae334)	100	90	90
sulp-4(rae334)	100	57	57
sulp-4(rae334)	66	62	93.9394
sulp-4(rae334)	50	37	74
sulp-4(rae334)	41	37	90.2439
sulp-4(rae334)	100	94	94
sulp-4(rae334)	100	75	75	557	82.0262

## Sheet: 3A
Genotype	Stone %	n	Total n	Average %
pnp-1(jy121) xdh-1(ok3234)	0	72
pnp-1(jy121) xdh-1(ok3234)	3.22581	62
pnp-1(jy121) xdh-1(ok3234)	0	48	182	1.07527
pnp-1(jy121); sulp-4(rae319)	0	31
pnp-1(jy121); sulp-4(rae319)	0	53
pnp-1(jy121); sulp-4(rae319)	5	40	124	1.66667
xdh-1(ok3234); sulp-4(rae319)	100	45
xdh-1(ok3234); sulp-4(rae319)	97.9167	48
xdh-1(ok3234); sulp-4(rae319)	97.2222	36	129	98.3796
pnp-1(jy121) xdh-1(ok3234); sulp-4(rae319)	8.33333	24
pnp-1(jy121) xdh-1(ok3234); sulp-4(rae319)	0	23
pnp-1(jy121) xdh-1(ok3234); sulp-4(rae319)	4.87805	41
pnp-1(jy121) xdh-1(ok3234); sulp-4(rae319)	0	27	115	3.30285

## Sheet: 3B
Genotype	Length (mm)	Average Length
pnp-1(jy121)	1223.08
pnp-1(jy121)	1289.75
pnp-1(jy121)	1276.11
pnp-1(jy121)	1246.36
pnp-1(jy121)	1307.45
pnp-1(jy121)	1048.07
pnp-1(jy121)	1132.72
pnp-1(jy121)	1254.61
pnp-1(jy121)	1203.87
pnp-1(jy121)	1174.13
pnp-1(jy121)	1156.84
pnp-1(jy121)	1204.1
pnp-1(jy121)	1168.66
pnp-1(jy121)	1210.01
pnp-1(jy121)	1167.51	1204.22
sulp-4(rae319)	960.55
sulp-4(rae319)	772.131
sulp-4(rae319)	858.871
sulp-4(rae319)	880.254
sulp-4(rae319)	914.799
sulp-4(rae319)	979.691
sulp-4(rae319)	693.598
sulp-4(rae319)	609.888
sulp-4(rae319)	918.546
sulp-4(rae319)	970.764
sulp-4(rae319)	956.75
sulp-4(rae319)	532.46
sulp-4(rae319)	895.014
sulp-4(rae319)	921.572
sulp-4(rae319)	465.023	821.994
pnp-1(jy121); sulp-4(rae319)	890.467
pnp-1(jy121); sulp-4(rae319)	852.18
pnp-1(jy121); sulp-4(rae319)	892.934
pnp-1(jy121); sulp-4(rae319)	822.594
pnp-1(jy121); sulp-4(rae319)	877.943
pnp-1(jy121); sulp-4(rae319)	844.521
pnp-1(jy121); sulp-4(rae319)	679.36
pnp-1(jy121); sulp-4(rae319)	786.294
pnp-1(jy121); sulp-4(rae319)	626.44
pnp-1(jy121); sulp-4(rae319)	808.164
pnp-1(jy121); sulp-4(rae319)	804.793
pnp-1(jy121); sulp-4(rae319)	831.12
pnp-1(jy121); sulp-4(rae319)	768.111
pnp-1(jy121); sulp-4(rae319)	873.656
pnp-1(jy121); sulp-4(rae319)	783.525	809.473

## Sheet: 3C
	<L4	L4	Young adult	Total animals assayed (n)
pnp-1(jy121)	0	0	39	39
sulp-4(rae319)	1	6	35	42
pnp-1(jy121); sulp-4(rae319)	0	6	25	31

## Sheet: 4C
Genotype	Transgene Status	Stone %	n	Total n	Average %
xdh-1(ok3234); sulp-4(rae319)	Negative	98	50
xdh-1(ok3234); sulp-4(rae319)	Negative	100	42
xdh-1(ok3234); sulp-4(rae319)	Negative	100	42	134	99.3333
xdh-1(ok3234); sulp-4(rae319); raeEx118	Positive	2	50
xdh-1(ok3234); sulp-4(rae319); raeEx118	Positive	0	41
xdh-1(ok3234); sulp-4(rae319); raeEx118	Positive	0	42	133	0.666667
xdh-1(ok3234); sulp-4(rae319)	Negative	100	45
xdh-1(ok3234); sulp-4(rae319)	Negative	100	41
xdh-1(ok3234); sulp-4(rae319)	Negative	100	41	127	100
xdh-1(ok3234); sulp-4(rae319); raeEx119	Positive	0	48
xdh-1(ok3234); sulp-4(rae319); raeEx119	Positive	0	39
xdh-1(ok3234); sulp-4(rae319); raeEx119	Positive	0	41	128	0
xdh-1(ok3234); sulp-4(rae319)	Negative	97.7778	45
xdh-1(ok3234); sulp-4(rae319)	Negative	97.1429	35
xdh-1(ok3234); sulp-4(rae319)	Negative	97.6744	43	123	97.5317
xdh-1(ok3234); sulp-4(rae319); raeEx120	Positive	0	47
xdh-1(ok3234); sulp-4(rae319); raeEx120	Positive	0	41
xdh-1(ok3234); sulp-4(rae319); raeEx120	Positive	0	45	133	0

## Sheet: 5A
Genotype	Stone %	n	Total n	Average %
sulp-4(rae334); cdo-1(mg622)	0	19
sulp-4(rae334); cdo-1(mg622)	0	36
sulp-4(rae334); cdo-1(mg622)	0	38	93	0
cth-2(mg599); sulp-4(rae334)	0	39
cth-2(mg599); sulp-4(rae334)	0	45
cth-2(mg599); sulp-4(rae334)	0	59	143	0
xdh-1(ok3234); cdo-1(mg622)	0	19
xdh-1(ok3234); cdo-1(mg622)	0	24
xdh-1(ok3234); cdo-1(mg622)	9.52381	21
xdh-1(ok3234); cdo-1(mg622)	0	26	90	2.38095
cth-2(mg599); xdh-1(ok3234)	2.24719	89
cth-2(mg599); xdh-1(ok3234)	0	32
cth-2(mg599); xdh-1(ok3234)	6.32911	79	200	2.85877
xdh-1(ok3234); sulp-4(rae334)	100	22
xdh-1(ok3234); sulp-4(rae334)	93.1818	44
xdh-1(ok3234); sulp-4(rae334)	100	34	100	97.7273
xdh-1(ok3234); sulp-4(rae334); cdo-1(mg622)	3.33333	30
xdh-1(ok3234); sulp-4(rae334); cdo-1(mg622)	5.88235	17
xdh-1(ok3234); sulp-4(rae334); cdo-1(mg622)	5.88235	17
xdh-1(ok3234); sulp-4(rae334); cdo-1(mg622)	2.5641	39	103	4.41554
cth-2(mg599); xdh-1(ok3234); sulp-4(rae334)	10.2041	49
cth-2(mg599); xdh-1(ok3234); sulp-4(rae334)	32.6087	46
cth-2(mg599); xdh-1(ok3234); sulp-4(rae334)	5.76923	52
cth-2(mg599); xdh-1(ok3234); sulp-4(rae334)	26.7857	56	203	18.8419

[truncated: 16 more sheets: 5B, 5C, 5D, 5E, 6A, 6B, 6C, 6D, S2A, S2B, S3A, S4, S5, S6A, S6B, S6C]
